# Supplementary material for: Pancreatic Islet Cells Response to IFNγ Relies on Their Spatial Location within an Islet
Source: Cells. 2022 Dec 28;12(1):113. doi: 10.3390/cells12010113 (PMC9818682; doi:10.3390/cells12010113)
Supplement: Supplementary file 1 [file cells-12-00113-s001.zip]

Archive with 1 entries (1 files):
- cells-2092783-supplementary.pdf
